# Supplementary material for: Stable co-existence of Citrobacter rodentium with a lytic bacteriophage during in vivo murine infection
Source: mBio. 2025 Dec 29;17(2):e01944-25. doi: 10.1128/mbio.01944-25 (PMC12892995; doi:10.1128/mbio.01944-25)
Supplement: Table S1 — SNP and variant detection in resistant colonies isolated from mouse feces. [file mbio.01944-25-s0002.xlsx]

## Sheet: Table S1
Table S1: SNP and variant detection in resistant colonies isolated from mouse faeces using Snippy and Pilon
R1 snippy	CHROM	POS	TYPE	REF	ALT	EVIDENCE	FTYPE	STRAND	NT_POS	AA_POS	EFFECT	LOCUS_TAG	GENE	PRODUCT
	NC_013716	2475894	snp	G	A	A:19 G:0	CDS	-	248/2637	83/878	missense_variant c.248C>T p.Ser83Phe	ROD_RS11650	gyrA	DNA topoisomerase (ATP-hydrolyzing) subunit A
	NC_013716	3177320	snp	G	A	A:143 G:0	CDS	-	80/270	27/89	missense_variant c.80C>T p.Ala27Val	ROD_RS14810	escS	type III secretion system LEE export apparatus protein EscS
	NC_013716	3288134	del	TA	T	T:49 TA:2
R2 snippy	CHROM	POS	TYPE	REF	ALT	EVIDENCE	FTYPE	STRAND	NT_POS	AA_POS	EFFECT	LOCUS_TAG	GENE	PRODUCT
	NC_013716	2475894	snp	G	A	A:21 G:0	CDS	-	248/2637	83/878	missense_variant c.248C>T p.Ser83Phe	ROD_RS11650	gyrA	DNA topoisomerase (ATP-hydrolyzing) subunit A
	NC_013716	3177320	snp	G	A	A:128 G:0	CDS	-	80/270	27/89	missense_variant c.80C>T p.Ala27Val	ROD_RS14810	escS	type III secretion system LEE export apparatus protein EscS
	NC_013716	3288134	del	TA	T	T:43 TA:0
	NC_013716	4419172	snp	C	T	T:116 C:0	CDS	+	307/1017	103/338	stop_gained c.307C>T p.Gln103*	ROD_RS20650	rfaJ	glycosyltransferase family 8 protein
R3 snippy	CHROM	POS	TYPE	REF	ALT	EVIDENCE	FTYPE	STRAND	NT_POS	AA_POS	EFFECT	LOCUS_TAG	GENE	PRODUCT
	NC_013716	2475894	snp	G	A	A:27 G:0	CDS	-	248/2637	83/878	missense_variant c.248C>T p.Ser83Phe	ROD_RS11650	gyrA	DNA topoisomerase (ATP-hydrolyzing) subunit A
	NC_013716	3177320	snp	G	A	A:143 G:0	CDS	-	80/270	27/89	missense_variant c.80C>T p.Ala27Val	ROD_RS14810	escS	type III secretion system LEE export apparatus protein EscS
R4 snippy	CHROM	POS	TYPE	REF	ALT	EVIDENCE	FTYPE	STRAND	NT_POS	AA_POS	EFFECT	LOCUS_TAG	GENE	PRODUCT
	NC_013716	2475894	snp	G	A	A:19 G:0	CDS	-	248/2637	83/878	missense_variant c.248C>T p.Ser83Phe	ROD_RS11650	gyrA	DNA topoisomerase (ATP-hydrolyzing) subunit A
	NC_013716	3177320	snp	G	A	A:86 G:0	CDS	-	80/270	27/89	missense_variant c.80C>T p.Ala27Val	ROD_RS14810	escS	type III secretion system LEE export apparatus protein EscS
R5 snippy	CHROM	POS	TYPE	REF	ALT	EVIDENCE	FTYPE	STRAND	NT_POS	AA_POS	EFFECT	LOCUS_TAG	GENE	PRODUCT
	NC_013716	2475894	snp	G	A	A:24 G:0	CDS	-	248/2637	83/878	missense_variant c.248C>T p.Ser83Phe	ROD_RS11650	gyrA	DNA topoisomerase (ATP-hydrolyzing) subunit A
	NC_013716	3177320	snp	G	A	A:92 G:0	CDS	-	80/270	27/89	missense_variant c.80C>T p.Ala27Val	ROD_RS14810	escS	type III secretion system LEE export apparatus protein EscS
R6 snippy	CHROM	POS	TYPE	REF	ALT	EVIDENCE	FTYPE	STRAND	NT_POS	AA_POS	EFFECT	LOCUS_TAG	GENE	PRODUCT
	NC_013716	188185	snp	C	G	G:18 C:0	CDS	+	667/1983	223/660	missense_variant c.667C>G p.Arg223Gly	ROD_RS00795	fhuB	Fe(3+)-hydroxamate ABC transporter permease FhuB
	NC_013716	245840	snp	C	A	A:10 C:0	CDS	-	948/1032	316/343	missense_variant c.948G>T p.Met316Ile	ROD_RS01060	metN	methionine ABC transporter ATP-binding protein MetN
	NC_013716	2475894	snp	G	A	A:19 G:0	CDS	-	248/2637	83/878	missense_variant c.248C>T p.Ser83Phe	ROD_RS11650	gyrA	DNA topoisomerase (ATP-hydrolyzing) subunit A
	NC_013716	3177320	snp	G	A	A:88 G:0	CDS	-	80/270	27/89	missense_variant c.80C>T p.Ala27Val	ROD_RS14810	escS	type III secretion system LEE export apparatus protein EscS
R1 pilon	NC_013716:995672 NC_013716_pilon:995672-995678 . CGCTGTT
	NC_013716:995683 NC_013716_pilon:995690-995691 . AA
	NC_013716:1227913 NC_013716_pilon:1227922 G A
	NC_013716:1382635 NC_013716_pilon:1382644 C A
	NC_013716:2475894 NC_013716_pilon:2475903 G A
	NC_013716:2791661-2791776 NC_013716_pilon:2791670-2791785 GTAGCTGTTGCCATATCCGAAAGATCTTCTCCAGGGTCTGGGATGCCCCTACCAGCCTCAACCTCATTAATAGGGAACCAACCGGTTTGAAAAGTCCGGGCATTAACAGATTTTGT ACAAAATCTGTTAATGCCCGGACTTTTCAAACCGGTTGGTTCCCTATTAATGAGGTTGAGGCTGGTAGGGGCATCCCAGACCCTGGAGAAGATCTTTCGGATATGGCAACAGCTAC
	NC_013716:3177320 NC_013716_pilon:3177329 G A
	NC_013716:3932394 NC_013716_pilon:3932403-3932415 . GAACGTATCCTTA
	NC_013716:3932397 NC_013716_pilon:3932419-3932425 . CGACTCG
	NC_013716:3971761 NC_013716_pilon:3971790 G .
	NC_013716:3971769 NC_013716_pilon:3971797 A T
	NC_013716:3976370-3976389 NC_013716_pilon:3976398-3976417 CTGCGGTTATTAACCACAAT AAATGGTTATTAACCATTCC
	NC_013716:4422144 NC_013716_pilon:4422172-4423237 . GGCTTTGTTGAATAAATCGAACTTTTGCTGAGTTGAAGGATCAGATCACGCATCCTCCCGACAACACAGACCATTCCGTGGCAAAGCAAAAGTTCAGAATCACCAACTGGTCCACCTACAACAAAGCTCTCATCAACCGTGGCTCCCTCACTTTCTGGCTGGATGATGAGGCGATTCAGGCCTGGTATGAGTCGGCAACACCTTCATCACGAGGAAGGCCCCAGCGCTATTCTGATCTCGCCATCACCACCGTTCTGGTGATTAAACGCGTATTCCGGCTGACCCTGCGGGCTGCGCAGGGTTTTATTGATTCCATTTTTGCCCTGATGAACGTTCCGTTGCGCTGC…
	NC_013716:4831457-4831529 NC_013716_pilon:4832551-4832623 CACAGGCAAACGGGTATGGCGAAGCCCGGGCGGGAAAGACCGCCCGTCCCTCAGCCACACGCCGGAGGTGACG TATAAGTAAACAGGTATGGAGAAGCACGGGCGGGAAAGACCGCCCGTCCCTCAGCCACACGCCGGAGGTGACA
R2 pilon	NC_013716:130600 NC_013716_pilon:130600 T .
	NC_013716:197314 NC_013716_pilon:197313-197315 . GAT
	NC_013716:568590 NC_013716_pilon:568592-569512 . TGATCCTACCCACGTAATATGGACACAGGCCTAAGCGAGGTTCTTGTTTTCAAATTGTTCCGGACTGAGGCCGCCACACCAACTGTGCCGCCGCCACCGATTGTAATCACATTCGATATAATTAAACACCGTTGCCCGCATTATTTCCCGGCTGATAAAGTGTTCTCCATGGATACATTCCACTTTCAGCGAATGAAAGAAGCTTTCCACGCAGGCATTATCGTAGCAGCAACCTTTTGCGCTCATACTTCCACGCAGATTATGCCGCTTCAGTTGCGCCTGATAATCTGCTGAACAGTACTGGCCTCCACGGTCCGTGTGAACGATAACGTTCCGGGGCCTCTTACGCC…
	NC_013716:1159640 NC_013716_pilon:1160563-1160584 . CGCCACGTCGGCGGTCACGAAC
	NC_013716:2475894 NC_013716_pilon:2476839 G A
	NC_013716:2635613 NC_013716_pilon:2636558 . T
	NC_013716:2791661-2791776 NC_013716_pilon:2792607-2792722 GTAGCTGTTGCCATATCCGAAAGATCTTCTCCAGGGTCTGGGATGCCCCTACCAGCCTCAACCTCATTAATAGGGAACCAACCGGTTTGAAAAGTCCGGGCATTAACAGATTTTGT ACAAAATCTGTTAATGCCCGGACTTTTCAAACCGGTTGGTTCCCTATTAATGAGGTTGAGGCTGGTAGGGGCATCCCAGACCCTGGAGAAGATCTTTCGGATATGGCAACAGCTAC
	NC_013716:2795499-2795543 NC_013716_pilon:2796445-2796489 GTATCGTAATGATAATGGTGGCTGAGGCTGCCGCCGTCGCGGATG TTATCGTAATGATAATGGTGGCTGAGGCTGCCGCCGTCGCGGATA
	NC_013716:3177320 NC_013716_pilon:3178266 G A
	NC_013716:3288135 NC_013716_pilon:3289081 A .
	NC_013716:4419172 NC_013716_pilon:4420117 C T
	NC_013716:4942082 NC_013716_pilon:4943027 . T
R3 pilon	NC_013716:228105 NC_013716_pilon:228105-228128 . TCCATGACAGGATTTAACGGATAA
	NC_013716:1032441 NC_013716_pilon:1032465 T C
	NC_013716:1032463 NC_013716_pilon:1032487 T G
	NC_013716:1324092 NC_013716_pilon:1324116-1324125 . ACAAAAATGC
	NC_013716:2045128-2045174 NC_013716_pilon:2045162-2045208 GACTTATCCTTAACGATAACGGCGGGCGCAGCATTCACTTTGAGCCG AACTTATCCTTAACGATAACGGCGGGCGCAGCATTCGCTTTGAGCCA
	NC_013716:2047005-2047039 NC_013716_pilon:2047039-2047073 TCAGCGACGGCCACCGGGTCGCCGTTCACTACGGC CCGGCGACGGCCACCGCGTCGCGGTTCACTATGAG
	NC_013716:2083627 NC_013716_pilon:2083661 T .
	NC_013716:2475894 NC_013716_pilon:2475927 G A
	NC_013716:3177320 NC_013716_pilon:3177353 G A
	NC_013716:5200550-5201202 NC_013716_pilon:5200583 TGTACGTGACCGAAGATGGCAAACATATCATTCAGGGGCCGATGTACGACGTCAGCGGCGCGAGTCCGGTAAACGTGACCAATCAGCTGCTAATGAAGAACCTGAATGCGCTGGAAAAAGAGATGATCGTTTACAAAGCGCCGCAGGAAAAACATGTCATTACCGTCTTTACCGACATCACCTGCGGCTATTGCCACAAGCTGCACGAAGAGATGAAGGATTACAACGCGCTGGGGATTACCGTGCGCTATCTGGCTTTCCCGCGTCAGGGACTGGAAAGCCAGGCGGAGAAAGATATGAAATCCATCTGGTGCGCGAAAGATAAAAATAAGGCCTTTGACGACGCGAT…
R4 pilon	NC_013716:176127 NC_013716_pilon:176127-176134 . CGTTTACC
	NC_013716:1030005 NC_013716_pilon:1030013 G C
	NC_013716:1030249 NC_013716_pilon:1030257 A G
	NC_013716:1144360 NC_013716_pilon:1144368 A G
	NC_013716:1191195 NC_013716_pilon:1191203 G .
	NC_013716:1697432 NC_013716_pilon:1697439 G T
	NC_013716:2086066 NC_013716_pilon:2086073 C A
	NC_013716:2450400 NC_013716_pilon:2450407-2450408 . TA
	NC_013716:2451680 NC_013716_pilon:2451689-2451692 . GGGC
	NC_013716:2475894 NC_013716_pilon:2475907 G A
	NC_013716:2795294-2795411 NC_013716_pilon:2795307-2795424 CGCCGTCTGCGTGGTCACCAGCCTGTCGCCGTCATAACCGTACCACGTCACCTCCGGCGTGTGGCTGAGGGACGGGCGGTCTTTCCCGCCCGGGCTTCGCCATACCCGTTTGCCTGTG TGCCGTCTGTGTGGTCACCAGCCTGTCGCCGTCATAACCGTACCATGTCACCTCCGGCGTGTGGCTGAGGGACGGGCGGTCTTTCCCGCCCGTGCTTCTCCATACCTGTTTACTTATA
	NC_013716:3133721 NC_013716_pilon:3133734 T C
	NC_013716:3177320 NC_013716_pilon:3177333 G A
	NC_013716:4829608 NC_013716_pilon:4829621 . G
	NC_013716:4829616 NC_013716_pilon:4829630-4829633 . AAGG
	NC_013716:5200550-5201202 NC_013716_pilon:5200568 TGTACGTGACCGAAGATGGCAAACATATCATTCAGGGGCCGATGTACGACGTCAGCGGCGCGAGTCCGGTAAACGTGACCAATCAGCTGCTAATGAAGAACCTGAATGCGCTGGAAAAAGAGATGATCGTTTACAAAGCGCCGCAGGAAAAACATGTCATTACCGTCTTTACCGACATCACCTGCGGCTATTGCCACAAGCTGCACGAAGAGATGAAGGATTACAACGCGCTGGGGATTACCGTGCGCTATCTGGCTTTCCCGCGTCAGGGACTGGAAAGCCAGGCGGAGAAAGATATGAAATCCATCTGGTGCGCGAAAGATAAAAATAAGGCCTTTGACGACGCGAT…
	NC_013716:5319233 NC_013716_pilon:5318598 T G
R5 pilon	NC_013716:58189 NC_013716_pilon:58189 T C
	NC_013716:1029805-1030446 NC_013716_pilon:1029805 GGTAACCGGCTGCGGTTCAGCGCCGGTATCGACAACCAGGGTGGTGTCGCTGCTGGTCTGCGAGCCATCCGGACTGGTGATCTCGGTGGTGATGGTGTGTTCCCCGTCGGCCAGCGGTTGCTCCGGGGTTATGGACCAGTTGCCCTGATCGTCGACCACGGCCTCGCCGATGACGGTGTTGCCGTCCTTGATAACCACCTGCGCGCCCGGCTGCTCGCCGCTGCCGCCGAAGGTCGGGGTGTTGTCACTGGTGGTGGCGCCGTCGGCAATGGTGTTGCCCTCGTCGTCGGTCATCTGCGGCGGAGTGCCCGGCTCTGGTTGTGGCTCAGGTTCAGGTTGTGGCTCCGGC…
	NC_013716:1540417 NC_013716_pilon:1539775 C .
	NC_013716:2345797 NC_013716_pilon:2345154 C T
	NC_013716:2471739 NC_013716_pilon:2471096-2471149 . NNNNNNNNNNCCACCAGCGGCAGATAGTTCGCGGTAATGTGGCTCATCACCTCA
	NC_013716:2473254 NC_013716_pilon:2472665 A G
	NC_013716:2475894 NC_013716_pilon:2475305 G A
	NC_013716:3147094 NC_013716_pilon:3146505 A G
	NC_013716:3177320 NC_013716_pilon:3176731 G A
	NC_013716:3432125 NC_013716_pilon:3431536-3431537 . GC
	NC_013716:4829274 NC_013716_pilon:4828687-4828691 . GTCAG
	NC_013716:4829278 NC_013716_pilon:4828696-4828715 . CCATTACATCCGGAATAAAA
	NC_013716:4829545-4829559 NC_013716_pilon:4828983 CTTTACGACACCGCC .
	NC_013716:5200550-5201202 NC_013716_pilon:5199973 TGTACGTGACCGAAGATGGCAAACATATCATTCAGGGGCCGATGTACGACGTCAGCGGCGCGAGTCCGGTAAACGTGACCAATCAGCTGCTAATGAAGAACCTGAATGCGCTGGAAAAAGAGATGATCGTTTACAAAGCGCCGCAGGAAAAACATGTCATTACCGTCTTTACCGACATCACCTGCGGCTATTGCCACAAGCTGCACGAAGAGATGAAGGATTACAACGCGCTGGGGATTACCGTGCGCTATCTGGCTTTCCCGCGTCAGGGACTGGAAAGCCAGGCGGAGAAAGATATGAAATCCATCTGGTGCGCGAAAGATAAAAATAAGGCCTTTGACGACGCGAT…
R6 pilon	NC_013716:31830-31831 NC_013716_pilon:31830 AG .
	NC_013716:249827-251381 NC_013716_pilon:249825-249936 AGAGTTGTTCGTGAGTCTCTCAATTTCGCAATCATGAAGACAACTGTAAAAGGTGACGTGAGCGAAGTGAAGACAAGGCGTACCGCACGCAGCGAGCGCAGTGGACTCAGTGTCCATGAGCATCGCGAGTACGGAACAACGCAGTATTCACGATGCGCAACGAACCGGACAGAGAAAGACATCTTCGGGTTGTGAGGTTAAGCGAACAAGCGTACACGGTGGATGCCCTGGCAGTCAGAGGCGATGAAGGACGTGCTAATCTGCGAAAAGCGCCGGCGAGGTGATATGAACCTTTGACCCGGCGATGTCCGAATGGGGAAACCCGGTGCACCACGGTGCATCATC…
	NC_013716:544890 NC_013716_pilon:543445 . A
	NC_013716:619510 NC_013716_pilon:618066-618081 . GATGAGGTGCTTGAGA
	NC_013716:1032630 NC_013716_pilon:1031202 G T
	NC_013716:1032634 NC_013716_pilon:1031206 C A
	NC_013716:1637686 NC_013716_pilon:1636258 C A
	NC_013716:2045458-2045570 NC_013716_pilon:2044030-2045183 TCAGTTTTCACCGGGAGGCCGCCGGTGAATTCACCGGCTGCATCACCGCCGTGACCGACGGCGCAGGCCGCCGTTTCAGGCTGGTACTGACCACGCAGGCGCAGCGGGCGCAG GGCGCGTCAGCAGGCCATTACATCCGGAATAAAAGCCCCTGAATTTCCGCAGACGGTGCCGGTTTCCGGCTACGGCGCGGACAGCGGTATCCGCCTGGAGGCGGTGTGGCTGACGCATGACCCGCAATACCCGGACAACCTGCCCGCCGCGCCGCTGGCGCGTTATGAATACACCCCGCGCGGGGAGCTGGCGGCGGTGTATGACCGGGGCGGCGTCCGGGTGCGTC…
	NC_013716:2047005-2047039 NC_013716_pilon:2046618-2046652 TCAGCGACGGCCACCGGGTCGCCGTTCACTACGGC CCGGCGACGGCCACCGCGTCGCGGTTCACTATGAG
	NC_013716:2475894 NC_013716_pilon:2475507 G A
	NC_013716:3177320 NC_013716_pilon:3176933 G A
	NC_013716:4121868-4122825 NC_013716_pilon:4121481-4121580 ACGGTGTGGTTAAACCTCATTACCCGTAATTTTTGCTGAGGCAAGGCGTGGTGACACGAAGCATACTTAAAGTATGTGAGTGTCGCCGCAACGCAGCATCAGCAAAAATTTGGTAGGCCTGAGTGGACTTGAACCACCGACCTCACCCTTATCAGGGGTGCGCTCTAACCACCTGAGCTACAAGCCTGTAGAGGTTTTTACTGCTCGTTTTTCATCAGACAATCTGTGTGGACACTACAAAGGCAGGTTCTTTAAGGTAAGGAGGTGATCCAACCGCAGGTTCCCCTACGGTTACCTTGTTACGACTTCACCCCAGTCATGAATCACAAAGTGGTAAGCGC…
	NC_013716:4422688 NC_013716_pilon:4421443-4422508 . GGCTTTGTTGAATAAATCGAACTTTTGCTGAGTTGAAGGATCAGATCACGCATCCTCCCGACAACACAGACCATTCCGTGGCAAAGCAAAAGTTCAGAATCACCAACTGGTCCACCTACAACAAAGCTCTCATCAACCGTGGCTCCCTCACTTTCTGGCTGGATGATGAGGCGATTCAGGCCTGGTATGAGTCGGCAACACCTTCATCACGAGGAAGGCCCCAGCGCTATTCTGATCTCGCCATCACCACCGTTCTGGTGATTAAACGCGTATTCCGGCTGACCCTGCGGGCTGCGCAGGGTTTTATTGATTCCATTTTTGCCCTGATGAACGTTCCGTTGCGCTGC…
	NC_013716:4831325-4831529 NC_013716_pilon:4831146-4831350 CATCCGCGACGGCGGCAGCCTCAGCCACCATTATCATTACGATACCCGGCACCGGCTGGTGCGTTATGTCCGCATGCAGCAGGGACAGACGCGGCTGGAAAGCCGCTACCTGTATGACCCTGTGGGCCGCCGCACAGGCAAACGGGTATGGCGAAGCCCGGGCGGGAAAGACCGCCCGTCCCTCAGCCACACGCCGGAGGTGACG TATCCGCGACGGCGGCAGCCTCAGCCACCATTATCATTACGATAACCGGCACCGGCTGGTGCGTTATGTCCGCATGCAGCAGGGACAGACGCGGCTGGAAAGCCGCTACCTGTATGACCCTGTGGGCCGCCGTAT…
