# Supplementary material for: Stable co-existence of Citrobacter rodentium with a lytic bacteriophage during in vivo murine infection
Source: mBio. 2025 Dec 29;17(2):e01944-25. doi: 10.1128/mbio.01944-25 (PMC12892995; doi:10.1128/mbio.01944-25)
Supplement: Table S2 — Materials. [file mbio.01944-25-s0003.xlsx]

## Sheet: Table S2
Table S2: Supplemental materials
ANTIBODY or DYE	SOURCE	IDENTIFIER
DAPI (4',6-Diamidino-2-Phenylindole, Dilactate)	Invitrogen, ThermoFisher Scientific	Cat# D3571
Donkey anti-Mouse IgG (H+L) RRX	Jackson ImmunoResearch Labs	Cat# 715-295-150
Donkey anti-Rabbit IgG (H+L) AF488	Jackson ImmunoResearch Labs	Cat# 711-545-152
IgG from mouse serum	Sigma-Aldrich	Cat# I5381-1MG
Mouse anti-Eifel2 anti-sera	Made in house.	N/A
Peroxidase AffiniPure Goat Anti-Mouse IgG, Fcγ fragment specific	Jackson ImmunoResearch Labs	Cat# 115-035-008
Purified Goat anti-mouse IgG (minimal x-reactivity) Antibody	Biolegend	Cat# Poly4053
Rabbit polyclonal anti-C. rodentium O152	Claire Jenkins, Public Health England	Supp. 16
WGA (Wheat Germ Agglutinin) AF647	Invitrogen, ThermoFisher Scientific	Cat# W32466
BACTERIAL STRAIN	DESCRIPTION	SOURCE
Citrobacter amalonaticus ICC3000	C3H/HeN non-permissive mouse faecal isolate.	Supp. 13
Citrobacter freundii P079F	Isolated from faeces of preterm infants.	Supp. 3
Citrobacter freundii P106E	Isolated from faeces of preterm infants.	Supp. 3
Citrobacter murliniae P080C	Isolated from faeces of preterm infants.	Supp. 3
Citrobacter rodentium ICC169	C. rodentium isolate. Nalidixic acid-resistant.	Supp. 17
CR recJ*	C. rodentium with stop codon in recJ added after residue 88.	This study.
CR rfaJ*	C. rodentium with stop codon in rfaJ after residue 102. Mouse faecal isolate.	This study.
CR rfaK*	C. rodentium with stop codon in rfaK added after residue 176.	This study.
CR Δ10	C. rodentium ΔphiNP ΔCRP28 ΔCRP49 ΔCRP99 ΔCRPr33 ΔCRPr17 ΔCRPr13 ΔCRPr11 ΔCRPr20 ΔCRP38.	This study.
CR Δ10 GFP	CR Δ10 constitutively expressing sfGFP. Insertion at the attTn7 site. Kanamycin-resistant.	This study.
CR ΔdsbC	C. rodentium ΔdsbC.	This study.
CR Δog	C. rodentium without O-antigen, deletion of the rfb locus.	Supp. 20
CR ΔrfaC	C. rodentium ΔrfaC.	Supp. 2
Enterobacter cloacae ATCC13047	N/A.	ATCC 13047
Escherichia coli 1047 pRK2013	Helper strain for conjugation. Kanamycin-resistant.	Supp. 7
Escherichia coli 311IE2-3	Faecal isolate, Crohn's disease.	Colin Hill lab stock.
Escherichia coli 510IE3-33	Faecal isolate, Crohn's disease.	Colin Hill lab stock.
Escherichia coli APC110	Hospital isolate, non-toxic.	Colin Hill lab stock.
Escherichia coli B22	UPEC.	Colin Hill lab stock.
Escherichia coli CC118λpir	Expresses the Pi protein for the replication of plasmids with the R6K origin.	Supp. 9
Escherichia coli K-12 MG1655	Lab strain.	ATCC 47076
Escherichia coli LF82	AIEC.	Supp. 5
Escherichia coli O157:H6 E2348/69	EPEC.	Supp. 11
Escherichia coli O157:H7 P1432	EHEC, non-toxic variant.	Supp.12
Escherichia coli UTI89	UPEC.	Supp. 14
Klebsiella oxytoca KO4.5 ICC1229	Mouse isolate. Kanamycin-resistant.	Gad Frankel lab stock.
Klebsiella pneumoniae ICC8001	ATCC43816 serially passaged in vitro on Rifampicin containing LB plates to 100mcg/ml followed by two passages in BALB/c mice. Rifampicin-resistant.	Supp. 19
Pseudomonas aeruginosa PA01	N/A.	ATCC 15692
Salmonella enterica Typhimurium SL1344	N/A.	Supp. 10
Shigella sonnei 53G	N/A.	Supp. 18
Staphylococcus aureus SAUSA300 JE2	N/A.	Supp. 6
BACTERIOPHAGE	SOURCE	IDENTIFIER
ColRes	This study.	https://doi.org/10.5281/zenodo.15724312
Eifel1	This study.	https://doi.org/10.5281/zenodo.15724312
Eifel2	This study.	https://doi.org/10.5281/zenodo.15724312
CHEMICAL or REAGENT	SOURCE	IDENTIFIER
2 x Phanta Flash Master Mix (Dye Plus)	Vazyme	Cat# P520
2 x Rapid Taq Master Mix	Vazyme	Cat# P222
2-Mercaptoethanol	Sigma-Aldrich	Cat# M3148
30% Acrylamide/Bis Solution, 29:1	Bio-Rad	Cat# 1610156
4x Laemmli Sample Buffer	Bio-Rad	Cat# 1610747
Acetic acid glacial ≥99.7% ACS	Thermo Fisher Scientific	Cat# 36289
Agar for bacteriology	VWR Chemicals	Cat# J637
Agarose	Sigma-Aldrich	Cat# A9539
Alhydrogel adjuvant 2%	InvivoGen	Cat# vac-alu-50
APS (Ammonium persulfate)	Sigma-Aldrich	Cat# A3678
Bovine Serum Albumin (BSA)	Sigma-Aldrich	Cat# A3059
Bromophenol Blue sodium salt	Sigma-Aldrich	Cat# B5525
Buffer EB	Qiagen	Cat# 19086
Calcium chloride	VWR Chemicals	Cat# 22328.262
Cesium Chloride	Sigma-Aldrich	Cat# C4036
Clarity Max Western ECL Substrate	Bio-Rad	Cat# 1705062
D-(+)-Glucose, AnalaR NORMAPUR analytical reagent	VWR Chemicals	Cat# 101174Y
DTT (DL-Dithiothreitol)	Sigma-Aldrich	Cat# D0632
Dulbecco’s Phosphate Buffered Saline (no Mg, Ca)	Sigma-Aldrich	Cat# D8537
EDTA (Ethylenediaminetetraacetic acid disodium salt dihydrate)	Sigma-Aldrich	Cat# E4884
Ethanol absolute ≥99.8%, AnalaR NORMAPUR Reag. Ph. Eur., ACS analytical reagent	VWR Chemicals	Cat# 20821
Gentamicin	Sigma-Aldrich	Cat# G1272
Gibson Assembly Master Mix	NEB	Cat# E2611
Glycerol bidistilled 99.5%	VWR Chemicals	Cat# 24388
Glycine	Sigma-Aldrich	Cat# G7126
Histoclear II	VWR	Cat# 360021H
Hydrochloric acid	Sigma-Aldrich	Cat# 320331
Isopropanol	Thermo Fisher Scientific	Cat# 184130025
Kanamycin sulfate	Sigma-Aldrich	Cat# 60615
Ketamine 100mg/ml	Ketavet	N/A
L-(+)-Arabinose	Sigma-Aldrich	Cat# A3256
LB Agar Miller Dehydrated Culture Media	MilliporeSigma	Cat# 1.10283.0500
LB broth acc. Miller	VWR Chemicals	Cat# 84649.0500
Magnesium sulfate heptahydrate	VWR Chemicals	Cat# 101514Y
Medetomidine 1mg/ml	Dormitor	N/A
Methanol ≥99.8%, AnalaR NORMAPUR Reag. Ph. Eur., ACS analytical reagent	VWR Chemicals	Cat# 20847
Nalidixic Acid Sodium salt	Sigma-Aldrich	Cat# N4382
Normal Donkey Serum	Sigma-Aldrich	Cat# D9663
Periodic acid	Sigma-Aldrich	Cat# P7875
Phosphoric acid	Sigma-Aldrich	Cat# 345245
Pierce 16% Formaldehyde (PFA)	ThermoFisher Scientific	Cat# 28908
Polysorbate 20	Thermo Fisher Scientific	Cat# BP337
ProLong Gold antifade mountant	Thermo Fisher Scientific	Cat# P36930
Proteinase K	Qiagen	Cat# 19131
S.O.C. Medium	Invitrogen	Cat# 15544034
Saponin Quillaja sp.	Sigma-Aldrich	Cat# S4521
SDS (Sodium dodecyl sulfate)	Sigma-Aldrich	Cat# L4390
Skim Milk Powder for Biotechnology and Microbiology	Millipore	Cat# 70166
Sodium bicarbonate	Sigma-Aldrich	Cat# S5761
Sodium carbonate	Sigma-Aldrich	Cat# S7795
Sodium chloride	VWR Chemicals	Cat# 793566
Sodium hydroxyde	Sigma-Aldrich	Cat# S8045
Streptomycin sulfate salt	Sigma-Aldrich	Cat# S9137
SYBR Safe DNA Gel Stain	Invitrogen	Cat# S33102
TAE Buffer - 50x conc.	Jena Bioscience	Cat# BU-119-50
TEMED (N,N,N′,N′-Tetramethylethylenediamine)	Sigma-Aldrich	Cat# T9281
TMB Solution (1X)	Thermo Fisher Scientific (eBioscience)	Cat# 00-4201-56
Tri-sodium citrate (dihydrate)	Sigma-Aldrich	Cat# S4641
Tris-Glycine-SDS PAGE Buffer 10X Concentration for SDS PAGE Protein Electrophoresis	SLS	Cat# NAT1218
Trizma base	Sigma-Aldrich	Cat# T6066
COMMERCIAL KIT	SOURCE	IDENTIFIER
MasterPure Complete DNA and RNA Purification Kit	Lucigen Biosearch Technologies	Cat# MC89010
Monarch Genomic DNA Purification Kit	NEB	Cat# T3010
Monarch Spin PCR & DNA Cleanup Kit	NEB	Cat# T1130
Mouse Lipocalin-2/NGAL DuoSet ELISA	R&D Systems (bio-techne)	Cat# DY1857
SilverQuest Silver Staining Kit	Invitrogen	Cat# LC6070
EXPERIMENTAL MODEL ORGANISM	SOURCE	IDENTIFIER
Mouse: SPF mice (C57BL/6, female)	Charles River	Cat# 027
Mouse: SPF mice (CD-1 IGS, female)	Charles River	Cat# 022
OLIGONUCLEOTIDE	SEQUENCE (5'-3')	SOURCE
M13_F	TGTAAAACGACGGCCAGT	Sigma-Aldrich
M13_R	CAGGAAACAGCTATGACC	Sigma-Aldrich
pBAD_dsbC_F	TTAACTTTAAGAAGGAGATATACATATGAAAAAAGGTTTAATGATATTCAC	Sigma-Aldrich
pBAD_dsbC_R	GCCAAAACAGCCAAGCTTCGAATTCTTACTTACCGCTGGTCTG	Sigma-Aldrich
pBAD_linear_F	GAATTCGAAGCTTGGCTGTT	Sigma-Aldrich
pBAD_linear_R	ATGTATATCTCCTTCTTAAAGTT	Sigma-Aldrich
pBAD_rfaJ_F	TTAACTTTAAGAAGGAGATATACATGTGGACGATTTTCCCGCAATTG	Sigma-Aldrich
pBAD_rfaJ_R	GCCAAAACAGCCAAGCTTCGAATTCTTATTTATGAAAGTACTTTCGACGCAG	Sigma-Aldrich
pBAD_rfaK_F	TTAACTTTAAGAAGGAGATATACATATGATCAATAAGATAATATTTACTGTTAC	Sigma-Aldrich
pBAD_rfaK_R	GCCAAAACAGCCAAGCTTCGAATTCTTATTCTGAGCCAAACCAG	Sigma-Aldrich
pSEVA612S_recJ*_DO_F	CACCAGTACCTAGGCGCTGAGCGTGCTGGGG	Sigma-Aldrich
pSEVA612S_recJ*_DO_R	GCCAGTAATTACCCTGTTATCCCTAGATTAGACACCTCCAGCAGCGCC	Sigma-Aldrich
pSEVA612S_recJ*_UP_F	ACGCCGGATTACCCTGTTATCCCTAGAGAAAGATATGAAATCCATCTGGTGC	Sigma-Aldrich
pSEVA612S_recJ*_UP_R	CACGCTCAGCGCCTAGGTACTGGTGGCGCC	Sigma-Aldrich
pSEVA612S_revISceI_linear	TAGGGATAACAGGGTAAT	Sigma-Aldrich
pSEVA612S_rfaK*_DO_F	GACTTATGCATAGGAAAATAAAACAGATAACCTGC	Sigma-Aldrich
pSEVA612S_rfaK*_DO_R	GCCAGTAATTACCCTGTTATCCCTAGATATCATCGATTAAGCTGTC	Sigma-Aldrich
pSEVA612S_rfaK*_UP_F	ACGCCGGATTACCCTGTTATCCCTAGTCTATTCTATCATGATCAATAAG	Sigma-Aldrich
pSEVA612S_rfaK*_UP_R	TGTTTTATTTTCCTATGCATAAGTCGAAGAG	Sigma-Aldrich
pSEVA612S_ΔdsbC_DO_F	AACAGGAAAAGTTCCGGCGTGAAAAAAGAGATAC	Sigma-Aldrich
pSEVA612S_ΔdsbC_DO_R	GCCAGTAATTACCCTGTTATCCCTAGTACGCAAAGCGAGCATC	Sigma-Aldrich
pSEVA612S_ΔdsbC_UP_F	ACGCCGGATTACCCTGTTATCCCTAGATCTCAGTGAAGCGCAG	Sigma-Aldrich
pSEVA612S_ΔdsbC_UP_R	TTTTCACGCCGGAACTTTTCCTGTTCTTGCAG	Sigma-Aldrich
rfaJ_F	GTGATAATAGAAGGATAGCCTT	Sigma-Aldrich
rfaJ_R	ATTTTTGGTCCGATCATGATAATAAAG	Sigma-Aldrich
rfaK_F	ATGATCAATAAGATAATATTTACTGTTACGCC	Sigma-Aldrich
rfaK_R	TTATTCTGAGCCAAACCAGGA	Sigma-Aldrich
rfaK*_check_F	CATTGCGGTTAATGGCTCGG	Sigma-Aldrich
rfaK*_check_R	GACAGTGGAAGCTCCTCACC	Sigma-Aldrich
ΔdsbC_recJ*_check_F	AAAAGATTCGCCCGGACGAT	Sigma-Aldrich
ΔdsbC_recJ*_check_R	AACGGACTCTTACGCACCAG	Sigma-Aldrich
PLASMID	DESCRIPTION	SOURCE
pACBSR	Expresses I-SceI and lambda-red induced by L-arabinose. Streptomycin resistance.	Supp. 15
pBAD	L-arabinose-inducible expression plasmid, araBAD promoter. Kanamycin resistance.	Supp. 8
pBAD-dsbC	pBAD derivative, for the expression of dsbC.	This study.
pBAD-rfaJ	pBAD derivative, for the expression of rfaJ.	This study.
pBAD-rfaK	pBAD derivative, for the expression of rfaK.	This study.
pSEVA612S_revISceI	pSEVA612S derivative. Integrative plasmid (R6K ori) that harbours the oriT for conjugation. Gentamycin resistance.	Supp. 1
pSEVA612S_revISceI-recJ*	pSEVA612S_revISceI derivative, for the insertion of a stop codon after residue 88 in recJ.	This study.
pSEVA612S_revISceI-rfaK*	pSEVA612S_revISceI derivative, for the insertion of a stop codon after residue 176 in rfaK.	This study.
pSEVA612S_revISceI-ΔdsbC	pSEVA612S_revISceI derivative, for the deletion of dsbC.	This study.
pTNS2	Helper plasmid encoding Tn7 transposase genes (tnsABCD); R6K ori. Ampicillin resistance.	Supp. 4
pUC18R6KT-mini-Tn7T	Integrative plasmid (R6K ori) with mini-Tn7 transposon. Kanamycin resistance.	Supp. 4
pUC18R6KT-mini-Tn7T::sfGFP	pUC18R6KT-mini-Tn7T derivative, for the chromosomal tagging with sfGFP at the attTn7 site in CR.	This study.
SOFTWARE	SOURCE	IDENTIFIER
Easyfig	20	N/A
Geneious Prime 2025.1.2	GraphPad Software LLC d.b.a Geneious	https://www.geneious.com
GraphPad Prism 10.4.1 software	GraphPad Software, LLC	https://www.graphpad.com
ImageLab 6.1	Bio-Rad	https://www.bio-rad.com/en-uk/product/image-lab-software?ID=KRE6P5E8Z
UCSF ChimeraX 1.9	75	N/A
ZEN 3.5 Blue software	Zeiss	https://www.zeiss.com/microscopy/en/products/software/zeiss-zen-lite.html#zenversions
